# Supplementary material for: The polarization of microglia and infiltrated macrophages in the injured mice spinal cords: a dynamic analysis
Source: PeerJ. 2023 Feb 21;11:e14929. doi: 10.7717/peerj.14929 (PMC9951800; doi:10.7717/peerj.14929)
Supplement: Supplemental Information 1 [file peerj-11-14929-s001.zip]

Archive with 5 entries (4 files):
- supplementary files-study data/FCM-data-PART-1.xlsx
- supplementary files-study data/FCM-data-PART-2.xlsx
- supplementary files-study data/IHF-data.xlsx
- supplementary files-study data/Summary.xlsx
- supplementary files-study data/
