# Supplementary material for: The polarization of microglia and infiltrated macrophages in the injured mice spinal cords: a dynamic analysis
Source: PeerJ. 2023 Feb 21;11:e14929. doi: 10.7717/peerj.14929 (PMC9951800; doi:10.7717/peerj.14929)
Supplement: Supplemental Information 1 [file peerj-11-14929-s001.zip › supplementary files-study data/FCM-data-PART-1.xlsx]

## Sheet: CD11b
Folder Name	Specimen No	CD11b+				sham	1 dpi	3 dpi	7 dpi	14 dpi	21 dpi	28 dpi		4.3
FCM-LJLU-OK	2-1W spinal sham (sy) M.fcs	5.08	mean	6.5975		6.8325	5.52583	6.29	18.1833	12.66	12.1367	13.5383		6.17
FCM-LJLU-OK	3-1W spinal sham (sy) M.fcs	5.13	SD	2.68412		2.58457	1.204	3.31981	4.65013	0.718192	2.09468	2.2602		10.47
FCM-LJLU-OK	5-2W spinal sham (sy) M.fcs	4.145
FCM-LJLU-OK	1-3W spinal sham (sy) M.fcs	5.692
FCM-LJLU-OK	2-3W spinal sham (sy) M.fcs	11.288
FCM-LJLU-OK	3-4W spinal sham (sy) M.fcs	8.25
FCM-OLD	1d SCI M sy -1.fcs	10.25		6.53133
FCM-NEW	1d SCI M sy -2.fcs	4.748		2.08742
FCM-NEW	1d SCI M sy -2.fcs	4.96
FCM-NEW	1d SCI M sy -3.fcs	7.27
FCM-NEW	1d SCI M sy -4.fcs	5.22
FCM-NEW	1d SCI M sy -5.fcs	6.74
FCM-LJLU-OK	3-3d spinal SCI (sy) M.fcs	8.03		6.31333
FCM-LJLU-OK	4-3d spinal SCI (sy) M.fcs	12.39		3.33376
FCM-NEW	3d SCI M sy -1.fcs	4.82
FCM-NEW	3d SCI M sy -2.fcs	4.46
FCM-NEW	3d SCI M sy -3.fcs	3.82
FCM-NEW	3d SCI M sy -5.fcs	4.36
FCM-LJLU-OK	1-1W spinal SCI (sy) M.fcs	25.65		18.1817
FCM-LJLU-OK	2-1W spinal SCI (sy) M.fcs	21.17		4.64691
FCM-LJLU-OK	3-1W spinal SCI (sy) M.fcs	16.48
1W-FCM-2cishuju	1W SCI M-2.fcs	14.97
1W-FCM-2cishuju	1W SCI M-3.fcs	12.7
1W-FCM-2cishuju	1W SCI M-5.fcs	18.12
FCM-LJLU-OK	3-2W spinal SCI (sy) M.fcs	14.16		12.685
FCM-LJLU-OK	5-2W spinal SCI (sy) M.fcs	12.37		0.774952
2w-FCM,2cishuju	2w M sy -1.fcs	12.3
2w-FCM,2cishuju	2w M sy -1-1.fcs	12.56
2w-FCM,2cishuju	2w M sy -2-1.fcs	12.78
2w-FCM,2cishuju	2w M sy -2.fcs	11.94
FCM-LJLU-OK	1-3W spinal SCI (sy) M.fcs	12.36		12.1067
FCM-LJLU-OK	2-3W spinal SCI (sy) M.fcs	14.85		2.0854
3W -FCM-210424	3W SCI M sy -1.fcs	12.15
3W -FCM-210424	3W SCI M sy -2.fcs	12.33
3W -FCM-210424	3W SCI M sy -3.fcs	12.57
3W -FCM-210424	3W SCI M sy -4.fcs	8.38
FCM-LJLU-OK	3-4W spinal SCI (sy) M.fcs	14.12		12.955
FCM-NEW	4W SCI M sy -1.fcs	10.47		2.55848
FCM-NEW	4W SCI M sy -2.fcs	13.74
FCM-NEW	4W SCI M sy -3.fcs	15.96
FCM-NEW	4W SCI M sy -4.fcs	14.22
4W-2cishuju(2zu)	4w SCI M sy -2.fcs	9.22

## Sheet: CD68
Folder Name	Specimen No	CD68+				sham	1 dpi	3 dpi	7 dpi	14 dpi	21 dpi	28 dpi
FCM-LJLU-OK	2-3d spinal sham (sy) M.fcs	13.26	mean	9.86583		10.3325	20.135	19.895	39.4667	38.235	29.2617	30.6233
FCM-LJLU-OK	3-3d spinal sham (sy) M.fcs	22.79	SD	7.93986		8.25527	4.01819	8.68887	12.7745	7.81214	9.09711	10.2335
FCM-LJLU-OK	5-2W spinal sham (sy) M.fcs	12.525
FCM-LJLU-OK	1-3W spinal sham (sy) M.fcs	2.692
FCM-LJLU-OK	2-3W spinal sham (sy) M.fcs	1.908
FCM-LJLU-OK	3-4W spinal sham (sy) M.fcs	6.02
FCM-OLD	1d SCI M sy -1.fcs	13.33		19.905
FCM-OLD	1d SCI M sy -2.fcs	18.22		4.4111
FCM-NEW	1d SCI M sy -2.fcs	19.91
FCM-NEW	1d SCI M sy -3.fcs	23.77
FCM-NEW	1d SCI M sy -4.fcs	25.75
FCM-NEW	1d SCI M sy -5.fcs	18.45
FCM-LJLU-OK	3-3d spinal SCI (sy) M.fcs	20.63		20.43
FCM-LJLU-OK	4-3d spinal SCI (sy) M.fcs	23.3		8.60441
FCM-NEW	3d SCI M sy -1.fcs	4.24
FCM-NEW	3d SCI M sy -2.fcs	20.83
FCM-NEW	3d SCI M sy -3.fcs	23.73
FCM-NEW	3d SCI M sy -5.fcs	29.85
FCM-LJLU-OK	1-1W spinal SCI (sy) M.fcs	51		39.4667
FCM-LJLU-OK	2-1W spinal SCI (sy) M.fcs	43.7		12.7745
FCM-LJLU-OK	3-1W spinal SCI (sy) M.fcs	55.3
1W-FCM-2cishuju	1W SCI M-2.fcs	34.1										1.96
1W-FCM-2cishuju	1W SCI M-3.fcs	21.8										11.3
1W-FCM-2cishuju	1W SCI M-5.fcs	30.9										13.26
FCM-LJLU-OK	3-2W spinal SCI (sy) M.fcs	34		37.4017
FCM-LJLU-OK	5-2W spinal SCI (sy) M.fcs	47.2		7.97911
2w-FCM,2cishuju	2w M sy -1.fcs	33.93
2w-FCM,2cishuju	2w M sy -1-1.fcs	38.38
2w-FCM,2cishuju	2w M sy -2-1.fcs	45.2
2w-FCM,3cishuju	2w M sy -2.fcs	25.7
FCM-LJLU-OK	1-3W spinal SCI (sy) M.fcs	24.2		30.745
FCM-LJLU-OK	2-3W spinal SCI (sy) M.fcs	29.69		7.83349
3W -FCM-210424	3W SCI M sy -1.fcs	33.69
3W -FCM-210424	3W SCI M sy -2.fcs	43.7
3W -FCM-210424	3W SCI M sy -3.fcs	21.5
3W -FCM-210424	3W SCI M sy -4.fcs	31.69
FCM-NEW	4W SCI M sy -1.fcs	21.67		31.865
FCM-NEW	4W SCI M sy -2.fcs	22.17		8.06797
FCM-NEW	4W SCI M sy -3.fcs	37.1
FCM-NEW	4W SCI M sy -4.fcs	41.1
4W-2cishuju(2zu)	4w SCI M sy -1.fcs	34.3
4W-2cishuju(2zu)	4w SCI M sy -2.fcs	34.85

## Sheet: CD11b+CD68+
Folder Name	Specimen No	CD11b+CD68+				sham	1 dpi	3 dpi	7 dpi	14 dpi	21 dpi	28 dpi	CD45high	CD11b+CD68+CD45high
FCM-LJLU-OK	2-3d spinal sham (sy) M.fcs	1.96	mean	1.32583		1.4425	4.75167	4.38833	15.1667	10.335	8.51167	9.935	1.655	3.2438
FCM-LJLU-OK	3-3d spinal sham (sy) M.fcs	3.19	SD	1.14483		1.25295	0.925471	2.95871	3.55565	0.793971	1.86072	2.72193	2.3
FCM-LJLU-OK	5-2W spinal sham (sy) M.fcs	0.625											1.975
FCM-LJLU-OK	1-3W spinal sham (sy) M.fcs	0.212											2.65
FCM-LJLU-OK	2-3W spinal sham (sy) M.fcs	0.388											3.92
FCM-LJLU-OK	3-4W spinal sham (sy) M.fcs	1.58											3.42
FCM-OLD	1d SCI M sy -2.fcs	4.87		4.945									10.04
FCM-NEW	1d SCI M sy -1.fcs	4.32		0.772936									3.23
FCM-NEW	1d SCI M sy -2.fcs	4.21											4.58
FCM-NEW	1d SCI M sy -3.fcs	6.37											6.23
FCM-NEW	1d SCI M sy -4.fcs	4.85											4.53
FCM-NEW	1d SCI M sy -5.fcs	5.05											5.15
FCM-LJLU-OK	3-3d spinal SCI (sy) M.fcs	6.03		4.54									9.58
FCM-LJLU-OK	4-3d spinal SCI (sy) M.fcs	10.1		3.02627									9.84
FCM-NEW	3d SCI M sy -1.fcs	3.1											4.08
FCM-NEW	3d SCI M sy -2.fcs	2.73											5.03
FCM-NEW	3d SCI M sy -3.fcs	2.43											7.61
FCM-NEW	3d SCI M sy -5.fcs	2.85											6.83
FCM-LJLU-OK	1-1W spinal SCI (sy) M.fcs	23.5		15.5									13.06
FCM-LJLU-OK	2-1W spinal SCI (sy) M.fcs	14.8		4.28672									13.96
FCM-LJLU-OK	3-1W spinal SCI (sy) M.fcs	14.6											14.31
1W-FCM-2cishuju	1W SCI M-2.fcs	13.9											19.24
1W-FCM-2cishuju	1W SCI M-3.fcs	10.6											11.54
1W-FCM-2cishuju	1W SCI M-5.fcs	15.6											2.954
FCM-LJLU-OK	3-2W spinal SCI (sy) M.fcs	10.9		10.185									7.45
FCM-LJLU-OK	5-2W spinal SCI (sy) M.fcs	10.6		0.487842									6.73
2w-FCM,2cishuju	2w M sy -1.fcs	9.63											20.94
2w-FCM,2cishuju	2w M sy -1-1.fcs	9.78											20.64
2w-FCM,2cishuju	2w M sy -2-1.fcs	10											22.57
2w-FCM,2cishuju	2w M sy -2.fcs	10.2											11.966
FCM-LJLU-OK	1-3W spinal SCI (sy) M.fcs	8.1		8.47833									10.04
FCM-LJLU-OK	2-3W spinal SCI (sy) M.fcs	5.89		1.81931									6.3
3W -FCM-210424	3W SCI M sy -1.fcs	9.59											6.18
3W -FCM-210424	3W SCI M sy -2.fcs	10.1											6.92
3W -FCM-210424	3W SCI M sy -3.fcs	10.3											11.15
3W -FCM-210424	3W SCI M sy -4.fcs	6.89											4.42
FCM-LJLU-OK	3-4W spinal SCI (sy) M.fcs	6.51		9.46833									7.89
FCM-NEW	4W SCI M sy -1.fcs	6.17		3.12992									11.44
FCM-NEW	4W SCI M sy -2.fcs	11.5											11.24
FCM-NEW	4W SCI M sy -3.fcs	13.1											12.19
FCM-NEW	4W SCI M sy -4.fcs	12.2											10.66
4W-2cishuju(2zu)	4w SCI M sy -1.fcs	7.33											8.83
4W-2cishuju(2zu)	4w SCI M sy -2.fcs												6.62

## Sheet: CD45high
Folder Name	Specimen No	CD45high				sham	1 dpi	3 dpi	7 dpi	14 dpi	21 dpi	28 dpi
FCM-LJLU-OK	2-1W spinal sham (sy) M.fcs	1.655	mean	2.65333		2.9385	4.575	7.01333	12.509	15.67	8.09433	9.56167
FCM-LJLU-OK	3-1W spinal sham (sy) M.fcs	2.3	SD	0.868779		0.747956	1.0578	2.17848	5.35136	7.86205	2.3627	2.9033
FCM-LJLU-OK	5-2W spinal sham (sy) M.fcs	1.975
FCM-LJLU-OK	1-3W spinal sham (sy) M.fcs	2.65
FCM-LJLU-OK	2-3W spinal sham (sy) M.fcs	3.92
FCM-LJLU-OK	3-4W spinal sham (sy) M.fcs	3.42
FCM-OLD	1d SCI M sy -2.fcs	10.04		5.62667
FCM-NEW	1d SCI M sy -1.fcs	3.23		2.37112
FCM-NEW	1d SCI M sy -2.fcs	4.58											0.845	8.43	0.563126	0.43815
FCM-NEW	1d SCI M sy -3.fcs	6.23											0.81	5.94	0.467717	0.514731
FCM-NEW	1d SCI M sy -4.fcs	4.53											1.655
FCM-NEW	1d SCI M sy -5.fcs	5.15
FCM-LJLU-OK	3-3d spinal SCI (sy) M.fcs	9.58		7.16167
FCM-LJLU-OK	4-3d spinal SCI (sy) M.fcs	9.84		2.33981
FCM-NEW	3d SCI M sy -1.fcs	4.08
FCM-NEW	3d SCI M sy -2.fcs	5.03
FCM-NEW	3d SCI M sy -3.fcs	7.61
FCM-NEW	3d SCI M sy -5.fcs	6.83
FCM-LJLU-OK	1-1W spinal SCI (sy) M.fcs	13.06		12.5107
FCM-LJLU-OK	2-1W spinal SCI (sy) M.fcs	13.96		5.35156
FCM-LJLU-OK	3-1W spinal SCI (sy) M.fcs	14.31
1W-FCM-2cishuju	1W SCI M-2.fcs	19.24
1W-FCM-2cishuju	1W SCI M-3.fcs	11.54											5.59
1W-FCM-2cishuju	1W SCI M-5.fcs	2.954											7.47
FCM-LJLU-OK	3-2W spinal SCI (sy) M.fcs	7.45		15.666									13.06
FCM-LJLU-OK	5-2W spinal SCI (sy) M.fcs	6.73		7.86727
2w-FCM,2cishuju	2w M sy -1.fcs	20.94
2w-FCM,2cishuju	2w M sy -1-1.fcs	20.64
2w-FCM,2cishuju	2w M sy -2-1.fcs	22.57
2w-FCM,2cishuju	2w M sy -2.fcs	11.966
FCM-LJLU-OK	1-3W spinal SCI (sy) M.fcs	10.04		8.75933
FCM-LJLU-OK	2-3W spinal SCI (sy) M.fcs	6.3		2.59702
3W -FCM-210424	3W SCI M sy -1.fcs	6.18
3W -FCM-210424	3W SCI M sy -2.fcs	6.92
3W -FCM-210424	3W SCI M sy -3.fcs	11.15
3W -FCM-210424	3W SCI M sy -4.fcs	4.42
FCM-LJLU-OK	3-4W spinal SCI (sy) M.fcs	7.89		9.64
FCM-NEW	4W SCI M sy -1.fcs	11.44		2.95479
FCM-NEW	4W SCI M sy -2.fcs	11.24
FCM-NEW	4W SCI M sy -3.fcs	12.19
FCM-NEW	4W SCI M sy -4.fcs	10.66
4W-2cishuju(2zu)	4w SCI M sy -1.fcs	8.83

## Sheet: CD11b+CD45high
Folder Name	Specimen No	CD11b+CD45high				sham	1 dpi	3 dpi	7 dpi	14 dpi	21 dpi	28 dpi
FCM-LJLU-OK	2-1W spinal sham (sy) M.fcs	0.845	mean	1.34833		1.29517	3.18667	3.55333	5.40833	4.114	2.09883	2.82
FCM-LJLU-OK	3-1W spinal sham (sy) M.fcs	1.16	SD	0.572195		0.639212	1.04886	2.03416	2.27104	1.39491	1.04446	0.551942
FCM-LJLU-OK	5-2W spinal sham (sy) M.fcs	0.645
FCM-LJLU-OK	1-3W spinal sham (sy) M.fcs	1.59
FCM-LJLU-OK	2-3W spinal sham (sy) M.fcs	2.18
FCM-LJLU-OK	3-4W spinal sham (sy) M.fcs	1.67
FCM-OLD	1d SCI M sy -2.fcs	6.42		3.84667
FCM-NEW	1d SCI M sy -1.fcs	2.21		1.60083
FCM-NEW	1d SCI M sy -2.fcs	2.91
FCM-NEW	1d SCI M sy -3.fcs	5.17
FCM-NEW	1d SCI M sy -4.fcs	3.12
FCM-NEW	1d SCI M sy -5.fcs	3.25
FCM-LJLU-OK	3-3d spinal SCI (sy) M.fcs	5.57		4.255
FCM-LJLU-OK	4-3d spinal SCI (sy) M.fcs	6.67		2.15117
FCM-NEW	3d SCI M sy -1.fcs	2.12
FCM-NEW	3d SCI M sy -2.fcs	2.11
FCM-NEW	3d SCI M sy -3.fcs	6.3
FCM-NEW	3d SCI M sy -5.fcs	2.76
FCM-LJLU-OK	1-1W spinal SCI (sy) M.fcs	5.59		5.41333
FCM-LJLU-OK	2-1W spinal SCI (sy) M.fcs	3.76		2.27147
FCM-LJLU-OK	3-1W spinal SCI (sy) M.fcs	6.78
1W-FCM-2cishuju	1W SCI M-2.fcs	8.43
1W-FCM-2cishuju	1W SCI M-3.fcs	5.94
1W-FCM-2cishuju	1W SCI M-5.fcs	1.98
FCM-LJLU-OK	3-2W spinal SCI (sy) M.fcs	2.5		4.126
FCM-LJLU-OK	5-2W spinal SCI (sy) M.fcs	2.78		1.37705
2w-FCM,2cishuju	2w M sy -1.fcs	5.34
2w-FCM,2cishuju	2w M sy -1-1.fcs	5.24
2w-FCM,2cishuju	2w M sy -2-1.fcs	4.77
2w-FCM,2cishuju	2w M sy -2.fcs	0.663
FCM-LJLU-OK	1-3W spinal SCI (sy) M.fcs	3.91		2.57383
FCM-LJLU-OK	2-3W spinal SCI (sy) M.fcs	1.9		1.59999
3W -FCM-210424	3W SCI M sy -1.fcs	1.85
3W -FCM-210424	3W SCI M sy -2.fcs	2.07
3W -FCM-210424	3W SCI M sy -3.fcs	5.05
3W -FCM-210424	3W SCI M sy -4.fcs	1.78
FCM-LJLU-OK	3-4W spinal SCI (sy) M.fcs	2.79		3.035
FCM-NEW	4W SCI M sy -1.fcs	4.38		0.8493
FCM-NEW	4W SCI M sy -2.fcs	2.87
FCM-NEW	4W SCI M sy -3.fcs	3.4
FCM-NEW	4W SCI M sy -4.fcs	2.99
4W-2cishuju(2zu)	4w SCI M sy -1.fcs	2.39

## Sheet: CD11b+CD45-low
Folder Name	Specimen No	CD11b+CD45-/low				sham	1 dpi	3 dpi	7 dpi	14 dpi	21 dpi	28 dpi
FCM-LJLU-OK	2-1W spinal sham (sy) M.fcs	4.46	mean	3.902		4.11967	2.3655	2.78833	13.861	8.69	10.6312	9.095
FCM-LJLU-OK	3-1W spinal sham (sy) M.fcs	5.33	SD	1.1851		1.40721	0.628224	1.4823	4.0985	1.89978	1.47007	1.89061
FCM-LJLU-OK	5-2W spinal sham (sy) M.fcs	4.485
FCM-LJLU-OK	1-3W spinal sham (sy) M.fcs	3.15
FCM-LJLU-OK	2-3W spinal sham (sy) M.fcs	1.965
FCM-LJLU-OK	3-4W spinal sham (sy) M.fcs	4.022
FCM-OLD	1d SCI M sy -2.fcs	3.93		2.72667
FCM-NEW	1d SCI M sy -1.fcs	2.69		0.809362
FCM-NEW	1d SCI M sy -2.fcs	2.05
FCM-NEW	1d SCI M sy -3.fcs	2.1
FCM-NEW	1d SCI M sy -4.fcs	2.1
FCM-NEW	1d SCI M sy -5.fcs	3.49
FCM-LJLU-OK	3-3d spinal SCI (sy) M.fcs	1.78		2.69833
FCM-LJLU-OK	4-3d spinal SCI (sy) M.fcs	5.72		1.53198
FCM-NEW	3d SCI M sy -1.fcs	2.7
FCM-NEW	3d SCI M sy -2.fcs	2.35
FCM-NEW	3d SCI M sy -3.fcs	2.04
FCM-NEW	3d SCI M sy -5.fcs	1.6
FCM-LJLU-OK	1-1W spinal SCI (sy) M.fcs	20.3		13.8943
FCM-LJLU-OK	2-1W spinal SCI (sy) M.fcs	17.41		4.15975
FCM-LJLU-OK	3-1W spinal SCI (sy) M.fcs	9.7
1W-FCM-2cishuju	1W SCI M-2.fcs	13.54
1W-FCM-2cishuju	1W SCI M-3.fcs	11.906
1W-FCM-2cishuju	1W SCI M-5.fcs	10.51
FCM-LJLU-OK	3-2W spinal SCI (sy) M.fcs	11.7		8.716
FCM-LJLU-OK	5-2W spinal SCI (sy) M.fcs	9.59		1.94929
2w-FCM,2cishuju	2w M sy -1.fcs	6.96
2w-FCM,2cishuju	2w M sy -1-1.fcs	7.32
2w-FCM,2cishuju	2w M sy -2-1.fcs	8.01
2w-FCM,2cishuju	2w M sy -2.fcs	11.277
FCM-LJLU-OK	1-3W spinal SCI (sy) M.fcs	8.45		10.1578
FCM-LJLU-OK	2-3W spinal SCI (sy) M.fcs	12.95		1.89673
3W -FCM-210424	3W SCI M sy -1.fcs	10.3
3W -FCM-210424	3W SCI M sy -2.fcs	10.26
3W -FCM-210424	3W SCI M sy -3.fcs	7.71
3W -FCM-210424	3W SCI M sy -4.fcs	6.6
FCM-LJLU-OK	3-4W spinal SCI (sy) M.fcs	11.18		8.41333
FCM-NEW	4W SCI M sy -1.fcs	6.29		2.06401
FCM-NEW	4W SCI M sy -2.fcs	8.46
FCM-NEW	4W SCI M sy -3.fcs	10.59
FCM-NEW	4W SCI M sy -4.fcs	7.36
4W-2cishuju(2zu)	4w SCI M sy -1.fcs	6.29
		0
		0
		0
		0
		0
		0
		0
		0
		0
		0
		0
		0
		0
		0
		0
		0
		0
		0
		0
		0
		0
		0
		0
		0
		0
		0
		0
		0
		0
		0
		0
		0
		0
		0
		0
		0
		0
		0
		0
		0
		0
		0
		0
		0
		0
		0
		0

## Sheet: CD68+CD45high
Folder Name	Specimen No	CD68+CD45high				sham	1 dpi	3 dpi	7 dpi	14 dpi	21 dpi	28 dpi
FCM-LJLU-OK	2-1W spinal sham (sy) M.fcs	0.32	mean	0.529667		0.749667	3.28333	4.41	3.73033	4.146	2.6155	4.605
FCM-LJLU-OK	3-1W spinal sham (sy) M.fcs	0.76	SD	0.217394		0.476399	0.884277	1.85687	2.41411	0.842573	1.24267	2.1211
FCM-LJLU-OK	5-2W spinal sham (sy) M.fcs	0.837
FCM-LJLU-OK	1-3W spinal sham (sy) M.fcs	0.346
FCM-LJLU-OK	2-3W spinal sham (sy) M.fcs	0.439
FCM-LJLU-OK	3-4W spinal sham (sy) M.fcs	0.476
FCM-OLD	1d SCI M sy -2.fcs	3.86		3.535
FCM-NEW	1d SCI M sy -1.fcs	2.9		0.773453
FCM-NEW	1d SCI M sy -2.fcs	2.46
FCM-NEW	1d SCI M sy -3.fcs	4.56
FCM-NEW	1d SCI M sy -4.fcs	4.04
FCM-NEW	1d SCI M sy -5.fcs	3.39
FCM-LJLU-OK	3-3d spinal SCI (sy) M.fcs	4.69		4.53
FCM-LJLU-OK	4-3d spinal SCI (sy) M.fcs	6.43		1.95435
FCM-NEW	3d SCI M sy -1.fcs	1.17
FCM-NEW	3d SCI M sy -2.fcs	3.49
FCM-NEW	3d SCI M sy -3.fcs	6.12
FCM-NEW	3d SCI M sy -5.fcs	5.28
FCM-LJLU-OK	1-1W spinal SCI (sy) M.fcs	6.8		3.73533
FCM-LJLU-OK	2-1W spinal SCI (sy) M.fcs	5.68		2.42168
FCM-LJLU-OK	3-1W spinal SCI (sy) M.fcs	4.98
1W-FCM-2cishuju	1W SCI M-2.fcs	1.33
1W-FCM-2cishuju	1W SCI M-3.fcs	0.972
1W-FCM-2cishuju	1W SCI M-5.fcs	2.65
FCM-LJLU-OK	3-2W spinal SCI (sy) M.fcs	3.73		4.064
FCM-LJLU-OK	5-2W spinal SCI (sy) M.fcs	3.27		0.895645
2w-FCM,2cishuju	2w M sy -1.fcs	3.45
2w-FCM,2cishuju	2w M sy -1-1.fcs	4.4
2w-FCM,2cishuju	2w M sy -2-1.fcs	5.47
2w-FCM,2cishuju	2w M sy -2.fcs	0.613
FCM-LJLU-OK	1-3W spinal SCI (sy) M.fcs	4.45		4.10217
FCM-LJLU-OK	2-3W spinal SCI (sy) M.fcs	5.29		1.7924
3W -FCM-210424	3W SCI M sy -1.fcs	5.46
3W -FCM-210424	3W SCI M sy -2.fcs	3.99
3W -FCM-210424	3W SCI M sy -3.fcs	4.81
3W -FCM-210424	3W SCI M sy -4.fcs	2.11
FCM-LJLU-OK	3-4W spinal SCI (sy) M.fcs	2.44		4.08
FCM-NEW	4W SCI M sy -1.fcs	2.56		1.88163
FCM-NEW	4W SCI M sy -2.fcs	5.86
FCM-NEW	4W SCI M sy -3.fcs	5.61
FCM-NEW	4W SCI M sy -4.fcs	5.9
4W-2cishuju(2zu)	4w SCI M sy -1.fcs	1.99

## Sheet: CD68+CD45low
Folder Name	Specimen No	CD68+CD45-/low				sham	1 dpi	3 dpi	7 dpi	14 dpi	21 dpi	28 dpi
FCM-LJLU-OK	2-1W spinal sham (sy) M.fcs	13.3	mean	9.17333		9.50667	19.145	16.29	34.8333	37.36	25.9	25.2333
FCM-LJLU-OK	3-1W spinal sham (sy) M.fcs	20.9	SD	7.39703		7.66055	6.29804	8.40237	7.89726	5.14033	12.2836	10.3008
FCM-LJLU-OK	5-2W spinal sham (sy) M.fcs	11.2
FCM-LJLU-OK	1-3W spinal sham (sy) M.fcs	2.34
FCM-LJLU-OK	2-3W spinal sham (sy) M.fcs	1.75
FCM-LJLU-OK	3-4W spinal sham (sy) M.fcs	5.55
FCM-OLD	1d SCI M sy -2.fcs	9.47		19.1783
FCM-NEW	1d SCI M sy -1.fcs	15.4		6.23554
FCM-NEW	1d SCI M sy -2.fcs	18.3
FCM-NEW	1d SCI M sy -3.fcs	21
FCM-NEW	1d SCI M sy -4.fcs	24.2
FCM-NEW	1d SCI M sy -5.fcs	26.7
FCM-LJLU-OK	3-3d spinal SCI (sy) M.fcs	14.5		16.59
FCM-LJLU-OK	4-3d spinal SCI (sy) M.fcs	16.4		8.27979
FCM-NEW	3d SCI M sy -1.fcs	2.94
FCM-NEW	3d SCI M sy -2.fcs	18.8
FCM-NEW	3d SCI M sy -3.fcs	18.3
FCM-NEW	3d SCI M sy -5.fcs	28.6
FCM-LJLU-OK	1-1W spinal SCI (sy) M.fcs	44.3		34.8333
FCM-LJLU-OK	2-1W spinal SCI (sy) M.fcs	39.1		7.89726
FCM-LJLU-OK	3-1W spinal SCI (sy) M.fcs	38.9
1W-FCM-2cishuju	1W SCI M-2.fcs	34.8
1W-FCM-2cishuju	1W SCI M-3.fcs	22.1
1W-FCM-2cishuju	1W SCI M-5.fcs	29.8
FCM-LJLU-OK	3-2W spinal SCI (sy) M.fcs	30.6		36.3
FCM-LJLU-OK	5-2W spinal SCI (sy) M.fcs	43.9		5.9925
2w-FCM,2cishuju	2w M sy -1.fcs	31.6
2w-FCM,2cishuju	2w M sy -1-1.fcs	34
2w-FCM,2cishuju	2w M sy -2-1.fcs	41.4
2w-FCM,2cishuju	2w M sy -2.fcs	26.4
FCM-LJLU-OK	1-3W spinal SCI (sy) M.fcs	20.5		25.5667
FCM-LJLU-OK	2-3W spinal SCI (sy) M.fcs	5.4		12.2162
3W -FCM-210424	3W SCI M sy -1.fcs	32.5
3W -FCM-210424	3W SCI M sy -2.fcs	41.8
3W -FCM-210424	3W SCI M sy -3.fcs	26.8
3W -FCM-210424	3W SCI M sy -4.fcs	18.9
FCM-LJLU-OK	3-4W spinal SCI (sy) M.fcs	11.8		25.3167
FCM-NEW	4W SCI M sy -1.fcs	19.1		10.2382
FCM-NEW	4W SCI M sy -2.fcs	29.4
FCM-NEW	4W SCI M sy -3.fcs	35.5
FCM-NEW	4W SCI M sy -4.fcs	37.2
4W-2cishuju(2zu)	4w SCI M sy -1.fcs	36.1

## Sheet: CD11b+CD68+CD45high
Folder Name	Specimen No	CD11b+CD68+CD45high				sham	1 dpi	3 dpi	7 dpi	14 dpi	21 dpi	28 dpi		CD11b+CD45high	CD45high	CD68+CD45high
FCM-LJLU-OK	2-1W spinal sham (sy) M.fcs	0.163384	mean	0.250701		0.250701	2.45357	2.72625	1.60987	1.15107	1.39482	1.23476		0.845	1.655	0.32	0.163384
FCM-LJLU-OK	3-1W spinal sham (sy) M.fcs	0.383304	SD	0.0747735		0.0747735	0.773432	1.70721	0.956445	0.176612	0.737383	0.375551		1.16	2.3	0.76	0.383304
FCM-LJLU-OK	5-2W spinal sham (sy) M.fcs	0.273349												0.645	1.975	0.837	0.273349
FCM-LJLU-OK	1-3W spinal sham (sy) M.fcs	0.2076												1.59	2.65	0.346	0.2076
FCM-LJLU-OK	2-3W spinal sham (sy) M.fcs	0.244138												2.18	3.92	0.439	0.244138
FCM-LJLU-OK	3-4W spinal sham (sy) M.fcs	0.232433												1.67	3.42	0.476	0.232433
FCM-OLD	1d SCI M sy -1.fcs	2.46825		2.45357										6.42	10.04	3.86	2.46825
FCM-NEW	1d SCI M sy -2.fcs	1.98421		0.773432										2.21	3.23	2.9	1.98421
FCM-NEW	1d SCI M sy -2.fcs	1.56301												2.91	4.58	2.46	1.56301
FCM-NEW	1d SCI M sy -3.fcs	3.78414												5.17	6.23	4.56	3.78414
FCM-NEW	1d SCI M sy -4.fcs	2.78252												3.12	4.53	4.04	2.78252
FCM-NEW	1d SCI M sy -5.fcs	2.13932												3.25	5.15	3.39	2.13932
FCM-LJLU-OK	3-3d spinal SCI (sy) M.fcs	2.72686		2.72625										5.57	9.58	4.69	2.72686
FCM-LJLU-OK	4-3d spinal SCI (sy) M.fcs	4.35855		1.70721										6.67	9.84	6.43	4.35855
FCM-NEW	3d SCI M sy -1.fcs	0.607941												2.12	4.08	1.17	0.607941
FCM-NEW	3d SCI M sy -2.fcs	1.464												2.11	5.03	3.49	1.464
FCM-NEW	3d SCI M sy -3.fcs	5.06649												6.3	7.61	6.12	5.06649
FCM-NEW	3d SCI M sy -5.fcs	2.13365												2.76	6.83	5.28	2.13365
FCM-LJLU-OK	1-1W spinal SCI (sy) M.fcs	2.91057		1.60987										5.59	13.06	6.8	2.91057
FCM-LJLU-OK	2-1W spinal SCI (sy) M.fcs	1.52986		0.956445										3.76	13.96	5.68	1.52986
FCM-LJLU-OK	3-1W spinal SCI (sy) M.fcs	2.3595												6.78	14.31	4.98	2.3595
1W-FCM-2cishuju	1W SCI M-2.fcs	0.582739												8.43	19.24	1.33	0.582739
1W-FCM-2cishuju	1W SCI M-3.fcs	0.500319												5.94	11.54	0.972	0.500319
1W-FCM-2cishuju	1W SCI M-5.fcs	1.77624												1.98	2.954	2.65	1.77624
FCM-LJLU-OK	3-2W spinal SCI (sy) M.fcs	1.25168		1.15107										2.5	7.45	3.73	1.25168
FCM-LJLU-OK	5-2W spinal SCI (sy) M.fcs	1.35076		0.176612										2.78	6.73	3.27	1.35076
2w-FCM,2cishuju	2w M sy -1.fcs	0.879799												5.34	20.94	3.45	0.879799
2w-FCM,2cishuju	2w M sy -1-1.fcs	1.11705												5.24	20.64	4.4	1.11705
2w-FCM,2cishuju	2w M sy -2-1.fcs	1.15604												4.77	22.57	5.47	1.15604
2w-FCM,2cishuju	2w M sy -2.fcs	0.0339645												0.663	11.966	0.613	0.0339645
FCM-LJLU-OK	1-3W spinal SCI (sy) M.fcs	1.73302		1.39482										3.91	10.04	4.45	1.73302
FCM-LJLU-OK	2-3W spinal SCI (sy) M.fcs	1.5954		0.737383										1.9	6.3	5.29	1.5954
3W -FCM-210424	3W SCI M sy -1.fcs	1.63447												1.85	6.18	5.46	1.63447
3W -FCM-210424	3W SCI M sy -2.fcs	1.19354												2.07	6.92	3.99	1.19354
3W -FCM-210424	3W SCI M sy -3.fcs	2.17852												5.05	11.15	4.81	2.17852
3W -FCM-210424	3W SCI M sy -4.fcs	0.849729												1.78	4.42	2.11	0.849729
FCM-LJLU-OK	3-4W spinal SCI (sy) M.fcs	0.862814		1.23476										2.79	7.89	2.44	0.862814
FCM-NEW	4W SCI M sy -1.fcs	0.98014		0.375551										4.38	11.44	2.56	0.98014
FCM-NEW	4W SCI M sy -2.fcs	1.49628												2.87	11.24	5.86	1.49628
FCM-NEW	4W SCI M sy -3.fcs	1.56473												3.4	12.19	5.61	1.56473
FCM-NEW	4W SCI M sy -4.fcs	1.65488												2.99	10.66	5.9	1.65488
4W-2cishuju(2zu)	4w SCI M sy -2.fcs	0.53863												2.39	8.83	1.99	0.53863

## Sheet: CD11b+CD68+ CD45- low
Folder Name	Specimen No	CD11b+CD68+CD45-/low				sham	1 dpi	3 dpi	7 dpi	14 dpi	21 dpi	28 dpi
FCM-LJLU-OK	2-1W spinal sham (sy) M.fcs	2.39091	mean	3.6128		3.6128	7.54233	13.1006	18.1468	11.06	7.02613	7.47763
FCM-LJLU-OK	3-1W spinal sham (sy) M.fcs	10.5409	SD	3.52574		3.52574	3.79157	4.659	5.10225	4.20504	4.50854	2.4726
FCM-LJLU-OK	5-2W spinal sham (sy) M.fcs	3.65772
FCM-LJLU-OK	1-3W spinal sham (sy) M.fcs	1.404
FCM-LJLU-OK	2-3W spinal sham (sy) M.fcs	0.973214
FCM-LJLU-OK	3-4W spinal sham (sy) M.fcs	2.71009
FCM-OLD	1d SCI M sy -1.fcs	8.14028		7.54233
FCM-NEW	1d SCI M sy -2.fcs	11.1167		3.79157
FCM-NEW	1d SCI M sy -2.fcs	1.52765
FCM-NEW	1d SCI M sy -3.fcs	7.88628
FCM-NEW	1d SCI M sy -4.fcs	5.02589
FCM-NEW	1d SCI M sy -5.fcs	11.5572
FCM-LJLU-OK	3-3d spinal SCI (sy) M.fcs	5.87575		13.1006
FCM-LJLU-OK	4-3d spinal SCI (sy) M.fcs	10.1566		4.659
FCM-NEW	3d SCI M sy -1.fcs	11.6273
FCM-NEW	3d SCI M sy -2.fcs	17.427
FCM-NEW	3d SCI M sy -3.fcs	16.6675
FCM-NEW	3d SCI M sy -5.fcs	16.8495
FCM-LJLU-OK	1-1W spinal SCI (sy) M.fcs	18.8742		18.1468
FCM-LJLU-OK	2-1W spinal SCI (sy) M.fcs	10.5312		5.10225
FCM-LJLU-OK	3-1W spinal SCI (sy) M.fcs	18.4306
1W-FCM-2cishuju	1W SCI M-2.fcs	25.8649
1W-FCM-2cishuju	1W SCI M-3.fcs	15.2057
1W-FCM-2cishuju	1W SCI M-5.fcs	19.9743
FCM-LJLU-OK	3-2W spinal SCI (sy) M.fcs	11.7264		11.06
FCM-LJLU-OK	5-2W spinal SCI (sy) M.fcs	18.134		4.20504
2w-FCM,2cishuju	2w M sy -1.fcs	8.05845
2w-FCM,2cishuju	2w M sy -1-1.fcs	8.63178
2w-FCM,2cishuju	2w M sy -2-1.fcs	8.74958
2w-FCM,2cishuju	2w M sy -2.fcs	1.46274
FCM-LJLU-OK	1-3W spinal SCI (sy) M.fcs	7.98357		7.02613
FCM-LJLU-OK	2-3W spinal SCI (sy) M.fcs	1.62857		4.50854
3W -FCM-210424	3W SCI M sy -1.fcs	9.72896
3W -FCM-210424	3W SCI M sy -2.fcs	12.5038
3W -FCM-210424	3W SCI M sy -3.fcs	8.84916
3W -FCM-210424	3W SCI M sy -4.fcs	7.61131
FCM-LJLU-OK	3-4W spinal SCI (sy) M.fcs	4.17262		7.47763
FCM-NEW	4W SCI M sy -1.fcs	5.2392		2.4726
FCM-NEW	4W SCI M sy -2.fcs	7.50694
FCM-NEW	4W SCI M sy -3.fcs	9.90156
FCM-NEW	4W SCI M sy -4.fcs	10.4341
4W-2cishuju(2zu)	4w SCI M sy -2.fcs	10.252
