# Supplementary material for: The polarization of microglia and infiltrated macrophages in the injured mice spinal cords: a dynamic analysis
Source: PeerJ. 2023 Feb 21;11:e14929. doi: 10.7717/peerj.14929 (PMC9951800; doi:10.7717/peerj.14929)
Supplement: Supplemental Information 1 [file peerj-11-14929-s001.zip › supplementary files-study data/FCM-data-PART-2.xlsx]

## Sheet: Total CD68+CCR7+
Folder Name	Specimen No	total CD68+CCR7+				sham	1 dpi	3 dpi	7 dpi	14 dpi	21 dpi	28 dpi
FCM-LJLU-OK	2-3d spinal sham (sy) M.fcs	3.66	mean	11.45		10.16	19.03	35.3333	41.0833	44.6	40.5	42.3833
FCM-LJLU-OK	3-3d spinal sham (sy) M.fcs	3.39	SD	7.93938		7.48569	6.71832	8.59457	8.11034	8.63064	6.02229	15.8521
FCM-LJLU-OK	1-1W spinal sham (sy) M.fcs	21.6
FCM-LJLU-OK	2-1W spinal sham (sy) M.fcs	16.2
FCM-LJLU-OK	3-2W spinal sham (sy) M.fcs	12.4
FCM-LJLU-OK	5-2W spinal sham (sy) M.fcs	3.02
FCM-OLD	1d SCI M sy -2.fcs	40.7		36.25
FCM-OLD	1d SCI M sy -1.fcs	51.6		9.07937
FCM-NEW	1d SCI M sy -2.fcs	37.6
FCM-NEW	1d SCI M sy -3.fcs	31.1
FCM-NEW	1d SCI M sy -4.fcs	28.7
FCM-NEW	1d SCI M sy -5.fcs	27.8
FCM-NEW	3-3d spinal SCI (sy) M.fcs	54.7		52.0167
FCM-LJLU-OK	4-3d spinal SCI (sy) M.fcs	57.7	18.75	9.01697
FCM-LJLU-OK	3d SCI M sy -1.fcs	37.2	13.87
FCM-NEW	3d SCI M sy -2.fcs	62.9	15.7
FCM-NEW	3d SCI M sy -3.fcs	46.7	4.24
FCM-NEW	3d SCI M sy -5.fcs	52.9	15.68
FCM-LJLU-OK	1-1W spinal SCI (sy) M.fcs	59.3		58.1667
FCM-LJLU-OK	2-1W spinal SCI (sy) M.fcs	58.4	24.69	4.14761
1W-FCM-2cishuju	3-1W spinal SCI (sy) M.fcs	55.8	13.75
1W-FCM-2cishuju	1W SCI M-2.fcs	51.3	13.18
1W-FCM-2cishuju	1W SCI M-3.fcs	62.8	25.57
FCM-NEW	1W SCI M-5.fcs	61.4	16.35
FCM-LJLU-OK	3-2W spinal SCI (sy) M.fcs	76.4		63.8333
FCM-LJLU-OK	5-2W spinal SCI (sy) M.fcs	38.7		15.0064
2w-FCM,2cishuju	2w M sy -1.fcs	53.3
2w-FCM,2cishuju	2w M sy -1-1.fcs	66.4
2w-FCM,2cishuju	2w M sy -2-1.fcs	76.1
2w-FCM,2cishuju	2w M sy -2.fcs	72.1
FCM-LJLU-OK	1-3W spinal SCI (sy) M.fcs	70.5	13.1	68.35
FCM-LJLU-OK	2-3W spinal SCI (sy) M.fcs	58.5	26.9	7.96009
3W -FCM-210424	3W SCI M sy -1.fcs	79.8	12.7
3W -FCM-210424	3W SCI M sy -2.fcs	59.9	16.5
3W -FCM-210424	3W SCI M sy -3.fcs	71.6	12.4
3W -FCM-210424	3W SCI M sy -4.fcs	69.8	13
FCM-LJLU-OK	3-4W spinal SCI (sy) M.fcs	71.1	18	60.2833
FCM-NEW	4W SCI M sy -1.fcs	57.3	16	7.36381
FCM-NEW	4W SCI M sy -2.fcs	53.1	14.3
FCM-NEW	4W SCI M sy -3.fcs	52.5	10.8
FCM-NEW	4W SCI M sy -4.fcs	65.8	18.8
4W-2cishuju(2zu)	4w SCI M sy -1.fcs	61.9	17.6

## Sheet: total CD68+CCR7-
Folder Name	Specimen No	total CD68+CCR7-				sham	1 dpi	3 dpi	7 dpi	14 dpi	21 dpi	28 dpi
FCM-LJLU-OK	2-3d spinal sham (sy) M.fcs	16.8	mean	15.42		15.2033	8.64333	4.49833	4.95667	9.01	15.215	15.4
FCM-LJLU-OK	3-3d spinal sham (sy) M.fcs	3.39	SD	9.23834		9.05246	3.71968	0.940413	1.30745	5.67708	6.18726	2.40083
FCM-LJLU-OK	1-1W spinal sham (sy) M.fcs	20.8
FCM-LJLU-OK	2-1W spinal sham (sy) M.fcs	22.5
FCM-LJLU-OK	3-2W spinal sham (sy) M.fcs	24.5
FCM-LJLU-OK	5-2W spinal sham (sy) M.fcs	4.53
FCM-OLD	1d SCI M sy -2.fcs	5.45		8.725
FCM-NEW	1d SCI M sy -1.fcs	11		3.62686
FCM-NEW	1d SCI M sy -2.fcs	8.97
FCM-NEW	1d SCI M sy -3.fcs	8.45
FCM-NEW	1d SCI M sy -4.fcs	14.2
FCM-NEW	1d SCI M sy -5.fcs	4.28
FCM-LJLU-OK	3-3d spinal SCI (sy) M.fcs	25.3		17.7567
FCM-LJLU-OK	4-3d spinal SCI (sy) M.fcs	18.75		8.71509
FCM-NEW	3d SCI M sy -1.fcs	13.87
FCM-NEW	3d SCI M sy -2.fcs	28.7
FCM-NEW	3d SCI M sy -3.fcs	4.24
FCM-NEW	3d SCI M sy -5.fcs	15.68
FCM-LJLU-OK	1-1W spinal SCI (sy) M.fcs	26		19.9233
FCM-LJLU-OK	2-1W spinal SCI (sy) M.fcs	24.69		6.12998
FCM-LJLU-OK	3-1W spinal SCI (sy) M.fcs	13.75
1W-FCM-2cishuju	1W SCI M-2.fcs	13.18
1W-FCM-2cishuju	1W SCI M-3.fcs	25.57
1W-FCM-2cishuju	1W SCI M-5.fcs	16.35
FCM-LJLU-OK	3-2W spinal SCI (sy) M.fcs	3.27		9.53333
FCM-LJLU-OK	5-2W spinal SCI (sy) M.fcs	7.29		5.55388
2w-FCM,2cishuju	2w M sy -1.fcs	16.5
2w-FCM,2cishuju	2w M sy -1-1.fcs	15.7
2w-FCM,2cishuju	2w M sy -2-1.fcs	9.74
2w-FCM,2cishuju	2w M sy -2.fcs	4.7
FCM-LJLU-OK	1-3W spinal SCI (sy) M.fcs	13.1		15.7667
FCM-LJLU-OK	2-3W spinal SCI (sy) M.fcs	26.9		5.65674
3W -FCM-210424	3W SCI M sy -1.fcs	12.7
3W -FCM-210424	3W SCI M sy -2.fcs	16.5
3W -FCM-210424	3W SCI M sy -3.fcs	12.4
3W -FCM-210424	3W SCI M sy -4.fcs	13
FCM-LJLU-OK	3-4W spinal SCI (sy) M.fcs	18		15.9167
FCM-NEW	4W SCI M sy -1.fcs	16		2.97618
FCM-NEW	4W SCI M sy -2.fcs	14.3
FCM-NEW	4W SCI M sy -3.fcs	10.8
FCM-NEW	4W SCI M sy -4.fcs	18.8
4W-2cishuju(2zu)	4w SCI M sy -1.fcs	17.6

## Sheet: infiltrated CD68+CCR7+
Folder Name	Specimen No	blood CD68+CCR7+				sham	1 dpi	3 dpi	7 dpi	14 dpi	21 dpi	28 dpi
FCM-LJLU-OK	2-3d spinal sham (sy) M.fcs	3.98	mean	4.695		5.39833	17.4917	26.2667	38.3667	41.9667	48.44	50.2333
FCM-LJLU-OK	3-3d spinal sham (sy) M.fcs	2.07	SD	2.3895		2.7147	9.64066	9.78809	8.52963	14.8555	6.45204	15.9308
FCM-LJLU-OK	1-1W spinal sham (sy) M.fcs	6.25
FCM-LJLU-OK	2-1W spinal sham (sy) M.fcs	3.92
FCM-LJLU-OK	3-2W spinal sham (sy) M.fcs	8.7
FCM-LJLU-OK	5-2W spinal sham (sy) M.fcs	3.25
FCM-OLD	1d SCI M sy -2.fcs	16.35	2.45	29.2917
FCM-NEW	1d SCI M sy -1.fcs	33.2	7.19	9.59929
FCM-NEW	1d SCI M sy -2.fcs	33.7	4.1
FCM-NEW	1d SCI M sy -3.fcs	18.2	3.48
FCM-NEW	1d SCI M sy -4.fcs	39.6	6.99
FCM-NEW	1d SCI M sy -5.fcs	34.7	2.03
FCM-LJLU-OK	3-3d spinal SCI (sy) M.fcs	46.1		45.3833
FCM-LJLU-OK	4-3d spinal SCI (sy) M.fcs	50.6	24.48	9.87956
FCM-NEW	3d SCI M sy -1.fcs	35	15.8
FCM-NEW	3d SCI M sy -2.fcs	48.2	15.3
FCM-NEW	3d SCI M sy -3.fcs	59.3	24.3
FCM-NEW	3d SCI M sy -5.fcs	33.1	15.1
FCM-LJLU-OK	1-1W spinal SCI (sy) M.fcs	49.4		48.8
FCM-LJLU-OK	2-1W spinal SCI (sy) M.fcs	53.6	21.7	6.91751
FCM-LJLU-OK	3-1W spinal SCI (sy) M.fcs	51.7	20.8
1W-FCM-2cishuju	1W SCI M-2.fcs	45.7	10
1W-FCM-2cishuju	1W SCI M-3.fcs	36.6	8.8
1W-FCM-2cishuju	1W SCI M-5.fcs	55.8	22.6
FCM-LJLU-OK	3-2W spinal SCI (sy) M.fcs	61	7.26	57.2
FCM-LJLU-OK	5-2W spinal SCI (sy) M.fcs	51.3	4.52	5.26878
2w-FCM,2cishuju	2w M sy -1.fcs	63.6	10.99
2w-FCM,2cishuju	2w M sy -1-1.fcs	56.9	8.4
2w-FCM,2cishuju	2w M sy -2-1.fcs	59.7	9.16
2w-FCM,2cishuju	2w M sy -2.fcs	50.7	6.44
FCM-LJLU-OK	1-3W spinal SCI (sy) M.fcs	51.8	3.22	59.1567
FCM-LJLU-OK	2-3W spinal SCI (sy) M.fcs	47.34	5.6	7.86496
3W -FCM-210424	3W SCI M sy -1.fcs	67.7	2.93
3W -FCM-210424	3W SCI M sy -2.fcs	63.7	6.32
3W -FCM-210424	3W SCI M sy -3.fcs	63.5	3.45
3W -FCM-210424	3W SCI M sy -4.fcs	60.9	4.72
FCM-LJLU-OK	3-4W spinal SCI (sy) M.fcs	87	4.49	70.35
FCM-NEW	4W SCI M sy -1.fcs	69.5	4.65	13.006
FCM-NEW	4W SCI M sy -2.fcs	56.3	2.78
FCM-NEW	4W SCI M sy -3.fcs	54.3	1.87
FCM-NEW	4W SCI M sy -4.fcs	79.8	2.44
4W-2cishuju(2zu)	4w SCI M sy -1.fcs	75.2	4.52

## Sheet: infiltrated CD68+CCR7-
Folder Name	Specimen No	blood CD68+CCR7-				sham	1 dpi	3 dpi	7 dpi	14 dpi	21 dpi	28 dpi
FCM-LJLU-OK	2-3d spinal sham (sy) M.fcs	2.84	mean	3.685		3.83667	4.78167	2.33133	0.990333	3.15333	4.255	4.3
FCM-LJLU-OK	3-3d spinal sham (sy) M.fcs	2.48	SD	1.25831		1.47093	2.78232	1.98866	0.968678	1.43991	1.51073	1.24566
FCM-LJLU-OK	1-1W spinal sham (sy) M.fcs	4.46
FCM-LJLU-OK	2-1W spinal sham (sy) M.fcs	4.9
FCM-LJLU-OK	3-2W spinal sham (sy) M.fcs	5.07
FCM-LJLU-OK	5-2W spinal sham (sy) M.fcs	2.36
FCM-OLD	1d SCI M sy -2.fcs	2.45		4.37333
FCM-NEW	1d SCI M sy -1.fcs	7.19		2.22907
FCM-NEW	1d SCI M sy -2.fcs	4.1
FCM-NEW	1d SCI M sy -3.fcs	3.48
FCM-NEW	1d SCI M sy -4.fcs	6.99
FCM-NEW	1d SCI M sy -5.fcs	2.03
FCM-LJLU-OK	3-3d spinal SCI (sy) M.fcs	25.8		20.2967
FCM-LJLU-OK	4-3d spinal SCI (sy) M.fcs	25.48		5.39207
FCM-NEW	3d SCI M sy -1.fcs	15.8
FCM-NEW	3d SCI M sy -2.fcs	15.3
FCM-NEW	3d SCI M sy -3.fcs	24.3
FCM-NEW	3d SCI M sy -5.fcs	15.1
FCM-LJLU-OK	1-1W spinal SCI (sy) M.fcs	24.7		18.1
FCM-LJLU-OK	2-1W spinal SCI (sy) M.fcs	21.7		6.87255
FCM-LJLU-OK	3-1W spinal SCI (sy) M.fcs	20.8
1W-FCM-2cishuju	1W SCI M-2.fcs	10
1W-FCM-2cishuju	1W SCI M-3.fcs	8.8
1W-FCM-2cishuju	1W SCI M-5.fcs	22.6
FCM-LJLU-OK	3-2W spinal SCI (sy) M.fcs	7.26		7.795
FCM-LJLU-OK	5-2W spinal SCI (sy) M.fcs	4.52		2.24878
2w-FCM,2cishuju	2w M sy -1.fcs	10.99
2w-FCM,2cishuju	2w M sy -1-1.fcs	8.4
2w-FCM,2cishuju	2w M sy -2-1.fcs	9.16
2w-FCM,2cishuju	2w M sy -2.fcs	6.44
FCM-LJLU-OK	1-3W spinal SCI (sy) M.fcs	3.22		4.37333
FCM-LJLU-OK	2-3W spinal SCI (sy) M.fcs	5.6		1.39143
3W -FCM-210424	3W SCI M sy -1.fcs	2.93
3W -FCM-210424	3W SCI M sy -2.fcs	6.32
3W -FCM-210424	3W SCI M sy -3.fcs	3.45
3W -FCM-210424	3W SCI M sy -4.fcs	4.72
FCM-LJLU-OK	3-4W spinal SCI (sy) M.fcs	4.49		3.45833
FCM-NEW	4W SCI M sy -1.fcs	4.65		1.23543
FCM-NEW	4W SCI M sy -2.fcs	2.78
FCM-NEW	4W SCI M sy -3.fcs	1.87
FCM-NEW	4W SCI M sy -4.fcs	2.44
4W-2cishuju(2zu)	4w SCI M sy -1.fcs	4.52

## Sheet: microglia CD68+CCR7+
Folder Name	Specimen No	microglia CD68+CCR7+				sham	1 dpi	3 dpi	7 dpi	14 dpi	21 dpi	28 dpi
FCM-LJLU-OK	2-3d spinal sham (sy) M.fcs	3.46	mean	11.4467		12.6467	23.0033	37.6	49.7333	49.4	36.45	37.2333
FCM-LJLU-OK	3-3d spinal sham (sy) M.fcs	3.2	SD	10.1092		11.4646	9.68913	5.22685	7.39342	10.5332	5.95743	14.2645
FCM-LJLU-OK	1-1W spinal sham (sy) M.fcs	27.1
FCM-LJLU-OK	2-1W spinal sham (sy) M.fcs	18.6
FCM-LJLU-OK	3-2W spinal sham (sy) M.fcs	13.7
FCM-LJLU-OK	5-2W spinal sham (sy) M.fcs	2.62
FCM-OLD	1d SCI M sy -2.fcs	28.42	10.1	44.9033
FCM-NEW	1d SCI M sy -1.fcs	56.9	13.4	10.9998
FCM-NEW	1d SCI M sy -2.fcs	55.6	10.1
FCM-NEW	1d SCI M sy -3.fcs	46.1	7.6
FCM-NEW	1d SCI M sy -4.fcs	36.4	5.6
FCM-NEW	1d SCI M sy -5.fcs	46	4.29
FCM-LJLU-OK	3-3d spinal SCI (sy) M.fcs	62.9		59.7
FCM-LJLU-OK	4-3d spinal SCI (sy) M.fcs	63.6	24.1	4.12165
FCM-NEW	3d SCI M sy -1.fcs	55.6	14.3
FCM-NEW	3d SCI M sy -2.fcs	54.7	17.4
FCM-NEW	3d SCI M sy -3.fcs	63.5	21.9
FCM-NEW	3d SCI M sy -5.fcs	57.9	15.7
FCM-LJLU-OK	1-1W spinal SCI (sy) M.fcs	68.4		61.65
FCM-LJLU-OK	2-1W spinal SCI (sy) M.fcs	58.6	13.86	7.11836
FCM-LJLU-OK	3-1W spinal SCI (sy) M.fcs	61.6	23.19
1W-FCM-2cishuju	1W SCI M-2.fcs	70.3	14.43
1W-FCM-2cishuju	1W SCI M-3.fcs	50.6	13.82
1W-FCM-2cishuju	1W SCI M-5.fcs	60.4	24.2
FCM-LJLU-OK	3-2W spinal SCI (sy) M.fcs	86.8	3.56	73.7167
FCM-LJLU-OK	5-2W spinal SCI (sy) M.fcs	66.8	7.95	9.75754
2w-FCM,2cishuju	2w M sy -1.fcs	75	9.3
2w-FCM,2cishuju	2w M sy -1-1.fcs	64.9	7.8
2w-FCM,2cishuju	2w M sy -2-1.fcs	83.8	15.4
2w-FCM,2cishuju	2w M sy -2.fcs	65	17.2
FCM-LJLU-OK	1-3W spinal SCI (sy) M.fcs	74.8	14.4	70.4833
FCM-LJLU-OK	2-3W spinal SCI (sy) M.fcs	57.1	24.2	7.59511
3W -FCM-210424	3W SCI M sy -1.fcs	77.7	15.2
3W -FCM-210424	3W SCI M sy -2.fcs	67.8	18.1
3W -FCM-210424	3W SCI M sy -3.fcs	76	15.2
3W -FCM-210424	3W SCI M sy -4.fcs	69.5	16.7
FCM-LJLU-OK	3-4W spinal SCI (sy) M.fcs	68.7	15.1	63.1667
FCM-NEW	4W SCI M sy -1.fcs	71.5	19.4	9.21231
FCM-NEW	4W SCI M sy -2.fcs	66	17.2
FCM-NEW	4W SCI M sy -3.fcs	45.4	15.7
FCM-NEW	4W SCI M sy -4.fcs	63.8	20
4W-2cishuju(2zu)	4w SCI M sy -1.fcs	63.6	20.9

## Sheet: microglia CD68+CCR7-
Folder Name	Specimen No	microglia CD68+CCR7-				sham	1 dpi	3 dpi	7 dpi	14 dpi	21 dpi	28 dpi
FCM-LJLU-OK	2-3d spinal sham (sy) M.fcs	26.6	mean	20.3517		19.285	13.1817	12.6167	3.49833	9.36833	16.6167	18.8333
FCM-LJLU-OK	3-3d spinal sham (sy) M.fcs	3.57	SD	12.8803		12.4269	6.34297	5.37342	1.06987	4.4858	4.40609	3.61755
FCM-LJLU-OK	1-1W spinal sham (sy) M.fcs	24.2
FCM-LJLU-OK	2-1W spinal sham (sy) M.fcs	27.5
FCM-LJLU-OK	3-2W spinal sham (sy) M.fcs	35
FCM-LJLU-OK	5-2W spinal sham (sy) M.fcs	5.24
FCM-OLD	1d SCI M sy -2.fcs	10.1		8.515
FCM-NEW	1d SCI M sy -1.fcs	13.4		3.34881
FCM-NEW	1d SCI M sy -2.fcs	10.1
FCM-NEW	1d SCI M sy -3.fcs	7.6
FCM-NEW	1d SCI M sy -4.fcs	5.6
FCM-NEW	1d SCI M sy -5.fcs	4.29
FCM-LJLU-OK	3-3d spinal SCI (sy) M.fcs	23.9		19.3833
FCM-LJLU-OK	4-3d spinal SCI (sy) M.fcs	26.1		5.56216
FCM-NEW	3d SCI M sy -1.fcs	11.3
FCM-NEW	3d SCI M sy -2.fcs	17.4
FCM-NEW	3d SCI M sy -3.fcs	21.9
FCM-NEW	3d SCI M sy -5.fcs	15.7
FCM-LJLU-OK	1-1W spinal SCI (sy) M.fcs	21.3		18.4667
FCM-LJLU-OK	2-1W spinal SCI (sy) M.fcs	13.86		4.94604
FCM-LJLU-OK	3-1W spinal SCI (sy) M.fcs	23.19
1W-FCM-2cishuju	1W SCI M-2.fcs	14.43
1W-FCM-2cishuju	1W SCI M-3.fcs	13.82
1W-FCM-2cishuju	1W SCI M-5.fcs	24.2
FCM-LJLU-OK	3-2W spinal SCI (sy) M.fcs	3.56		10.3683
FCM-LJLU-OK	5-2W spinal SCI (sy) M.fcs	7.95		5.41465
2w-FCM,2cishuju	2w M sy -1.fcs	9.3
2w-FCM,2cishuju	2w M sy -1-1.fcs	7.8
2w-FCM,2cishuju	2w M sy -2-1.fcs	15.4
2w-FCM,2cishuju	2w M sy -2.fcs	18.2
FCM-LJLU-OK	1-3W spinal SCI (sy) M.fcs	14.4		17.3
FCM-LJLU-OK	2-3W spinal SCI (sy) M.fcs	24.2		3.62877
3W -FCM-210424	3W SCI M sy -1.fcs	15.2
3W -FCM-210424	3W SCI M sy -2.fcs	18.1
3W -FCM-210424	3W SCI M sy -3.fcs	15.2
3W -FCM-210424	3W SCI M sy -4.fcs	16.7
FCM-LJLU-OK	3-4W spinal SCI (sy) M.fcs	15.1		18.05
FCM-NEW	4W SCI M sy -1.fcs	19.4		2.39562
FCM-NEW	4W SCI M sy -2.fcs	17.2
FCM-NEW	4W SCI M sy -3.fcs	15.7
FCM-NEW	4W SCI M sy -4.fcs	20
4W-2cishuju(2zu)	4w SCI M sy -1.fcs	20.9

## Sheet: total M1 M2
Folder Name	Specimen No	total M1/M2				sham	1 dpi	3 dpi	7 dpi	14 dpi	21 dpi	28 dpi	total CD68+CCR7+	total CD68+CCR7-
FCM-LJLU-OK	2-3d spinal sham (sy) M.fcs	0.217857	mean	0.691518		0.648169	2.62048	7.98299	8.91438	7.10794	2.94005	2.78445	3.66	16.8	0.217857
FCM-LJLU-OK	3-3d spinal sham (sy) M.fcs	1	SD	0.308443		0.321635	1.94302	1.96455	3.73585	5.36295	1.07849	1.15849	3.39	3.39	1
FCM-LJLU-OK	1-1W spinal sham (sy) M.fcs	1.03846											21.6	20.8	1.03846
FCM-LJLU-OK	2-1W spinal sham (sy) M.fcs	0.72											16.2	22.5	0.72
FCM-LJLU-OK	3-2W spinal sham (sy) M.fcs	0.506122											12.4	24.5	0.506122
FCM-LJLU-OK	5-2W spinal sham (sy) M.fcs	0.666667											3.02	4.53	0.666667
FCM-OLD	1d SCI M sy -2.fcs	7.46789		4.75791									40.7	5.45	7.46789
FCM-NEW	1d SCI M sy -1.fcs	4.69091		1.96665									51.6	11	4.69091
FCM-NEW	1d SCI M sy -2.fcs	4.19175											37.6	8.97	4.19175
FCM-NEW	1d SCI M sy -3.fcs	3.68047											31.1	8.45	3.68047
FCM-NEW	1d SCI M sy -4.fcs	2.02113											28.7	14.2	2.02113
FCM-NEW	1d SCI M sy -5.fcs	6.49533											27.8	4.28	6.49533
FCM-LJLU-OK	3-3d spinal SCI (sy) M.fcs	4.16206		3.91682									54.7	25.3	2.16206
FCM-LJLU-OK	4-3d spinal SCI (sy) M.fcs	3.07733		1.18818									57.7	18.75	3.07733
FCM-NEW	3d SCI M sy -1.fcs	2.68205											37.2	13.87	2.68205
FCM-NEW	3d SCI M sy -2.fcs	4.19164											62.9	28.7	2.19164
FCM-NEW	3d SCI M sy -3.fcs	6.01415											46.7	4.24	11.0142
FCM-NEW	3d SCI M sy -5.fcs	3.37372											52.9	15.68	3.37372
FCM-LJLU-OK	1-1W spinal SCI (sy) M.fcs	3.28077		3.96798									59.3	26	2.28077
FCM-LJLU-OK	2-1W spinal SCI (sy) M.fcs	4.36533		0.430672									58.4	24.69	2.36533
FCM-LJLU-OK	3-1W spinal SCI (sy) M.fcs	4.05818											55.8	13.75	4.05818
1W-FCM-2cishuju	1W SCI M-2.fcs	3.89226											51.3	13.18	3.89226
1W-FCM-2cishuju	1W SCI M-3.fcs	4.456											62.8	25.57	2.456
1W-FCM-2cishuju	1W SCI M-5.fcs	3.75535											61.4	16.35	3.75535
FCM-LJLU-OK	3-2W spinal SCI (sy) M.fcs	8.36391		5.71429									76.4	3.27	23.3639
FCM-LJLU-OK	5-2W spinal SCI (sy) M.fcs	5.30864		2.00526									38.7	7.29	5.30864
2w-FCM,2cishuju	2w M sy -1.fcs	3.2303											53.3	16.5	3.2303
2w-FCM,2cishuju	2w M sy -1-1.fcs	4.2293											66.4	15.7	4.2293
2w-FCM,2cishuju	2w M sy -2-1.fcs	7.81314											76.1	9.74	7.81314
2w-FCM,2cishuju	2w M sy -2.fcs	5.34043											72.1	4.7	15.3404
FCM-LJLU-OK	1-3W spinal SCI (sy) M.fcs	5.38168		4.76893									70.5	13.1	5.38168
FCM-LJLU-OK	2-3W spinal SCI (sy) M.fcs	2.17472		1.55349									58.5	26.9	2.17472
3W -FCM-210424	3W SCI M sy -1.fcs	6.28346											79.8	12.7	6.28346
3W -FCM-210424	3W SCI M sy -2.fcs	3.6303											59.9	16.5	3.6303
3W -FCM-210424	3W SCI M sy -3.fcs	5.77419											71.6	12.4	5.77419
3W -FCM-210424	3W SCI M sy -4.fcs	5.36923											69.8	13	5.36923
FCM-LJLU-OK	3-4W spinal SCI (sy) M.fcs	3.95		3.85378									71.1	18	3.95
FCM-NEW	4W SCI M sy -1.fcs	3.58125		0.520872									57.3	16	3.58125
FCM-NEW	4W SCI M sy -2.fcs	3.71329											53.1	14.3	3.71329
FCM-NEW	4W SCI M sy -3.fcs	4.86111											52.5	10.8	4.86111
FCM-NEW	4W SCI M sy -4.fcs	3.5											65.8	18.8	3.5
4W-2cishuju(2zu)	4w SCI M sy -1.fcs	3.51705											61.9	17.6	3.51705

## Sheet: M1 M2 in the infiltrated Mø 
Folder Name	Specimen No	M1/M2 in the infiltrated Mø				sham	1 dpi	3 dpi	7 dpi	14 dpi	21 dpi		blood CD68+CCR7+	blood CD68+CCR7-
FCM-LJLU-OK	2-3d spinal sham (sy) M.fcs	1.40141	mean	1.25509		1.35526	5.50855	30.398	55.459	17.296	13.001		3.98	2.84	1.40141
FCM-LJLU-OK	3-3d spinal sham (sy) M.fcs	0.834677	SD	0.361652		0.285639	5.8448	31.0764	38.3814	12.1602	5.84534		2.07	2.48	0.834677
FCM-LJLU-OK	1-1W spinal sham (sy) M.fcs	1.40135											6.25	4.46	1.40135
FCM-LJLU-OK	2-1W spinal sham (sy) M.fcs	0.8											3.92	4.9	0.8
FCM-LJLU-OK	3-2W spinal sham (sy) M.fcs	1.71598											8.7	5.07	1.71598
FCM-LJLU-OK	5-2W spinal sham (sy) M.fcs	1.37712											3.25	2.36	1.37712
FCM-OLD	1d SCI M sy -2.fcs	6.67347		7.91654									16.35	2.45	6.67347
FCM-NEW	1d SCI M sy -1.fcs	4.61752		4.66959									33.2	7.19	4.61752
FCM-NEW	1d SCI M sy -2.fcs	8.21951											33.7	4.1	8.21951
FCM-NEW	1d SCI M sy -3.fcs	5.22989											18.2	3.48	5.22989
FCM-NEW	1d SCI M sy -4.fcs	5.66524											39.6	6.99	5.66524
FCM-NEW	1d SCI M sy -5.fcs	17.0936											34.7	2.03	17.0936
FCM-LJLU-OK	3-3d spinal SCI (sy) M.fcs	1.78682		2.2951									46.1	25.8	1.78682
FCM-LJLU-OK	4-3d spinal SCI (sy) M.fcs	1.98587		0.474021									50.6	25.48	1.98587
FCM-NEW	3d SCI M sy -1.fcs	2.21519											35	15.8	2.21519
FCM-NEW	3d SCI M sy -2.fcs	3.15033											48.2	15.3	3.15033
FCM-NEW	3d SCI M sy -3.fcs	2.44033											59.3	24.3	2.44033
FCM-NEW	3d SCI M sy -5.fcs	2.19205											33.1	15.1	2.19205
FCM-LJLU-OK	1-1W spinal SCI (sy) M.fcs	2		3.02562									49.4	24.7	2
FCM-LJLU-OK	2-1W spinal SCI (sy) M.fcs	2.47005		1.06131									53.6	21.7	2.47005
FCM-LJLU-OK	3-1W spinal SCI (sy) M.fcs	2.48558											51.7	20.8	2.48558
1W-FCM-2cishuju	1W SCI M-2.fcs	4.57											45.7	10	4.57
1W-FCM-2cishuju	1W SCI M-3.fcs	4.15909											36.6	8.8	4.15909
1W-FCM-2cishuju	1W SCI M-5.fcs	2.46903											55.8	22.6	2.46903
FCM-LJLU-OK	3-2W spinal SCI (sy) M.fcs	8.4022		7.7838									61	7.26	8.4022
FCM-LJLU-OK	5-2W spinal SCI (sy) M.fcs	11.3496		1.98573									51.3	4.52	11.3496
2w-FCM,2cishuju	2w M sy -1.fcs	5.78708											63.6	10.99	5.78708
2w-FCM,2cishuju	2w M sy -1-1.fcs	6.77381											56.9	8.4	6.77381
2w-FCM,2cishuju	2w M sy -2-1.fcs	6.51747											59.7	9.16	6.51747
2w-FCM,2cishuju	2w M sy -2.fcs	7.87267											50.7	6.44	7.87267
FCM-LJLU-OK	1-3W spinal SCI (sy) M.fcs	16.087		14.839									51.8	3.22	16.087
FCM-LJLU-OK	2-3W spinal SCI (sy) M.fcs	8.45357		5.47356									47.34	5.6	8.45357
3W -FCM-210424	3W SCI M sy -1.fcs	23.1058											67.7	2.93	23.1058
3W -FCM-210424	3W SCI M sy -2.fcs	10.0791											63.7	6.32	10.0791
3W -FCM-210424	3W SCI M sy -3.fcs	18.4058											63.5	3.45	18.4058
3W -FCM-210424	3W SCI M sy -4.fcs	12.9025											60.9	4.72	12.9025
FCM-LJLU-OK	3-4W spinal SCI (sy) M.fcs	19.3764		22.159									87	4.49	19.3764
FCM-NEW	4W SCI M sy -1.fcs	14.9462		7.10527									69.5	4.65	14.9462
FCM-NEW	4W SCI M sy -2.fcs	20.2518											56.3	2.78	20.2518
FCM-NEW	4W SCI M sy -3.fcs	29.0374											54.3	1.87	29.0374
FCM-NEW	4W SCI M sy -4.fcs	32.7049											79.8	2.44	32.7049
4W-2cishuju(2zu)	4w SCI M sy -1.fcs	16.6372											75.2	4.52	16.6372

## Sheet: Microglia M1 M2
Folder Name	Specimen No	Microglia M1/M2				sham	1 dpi	3 dpi	7 dpi	14 dpi	21 dpi	28 dpi	microglia CD68+CCR7+	microglia CD68+CCR7-
FCM-LJLU-OK	2-3d spinal sham (sy) M.fcs	0.130075	mean	0.61901		0.710074	2.33947	4.46989	16.1742	6.85644	2.32583	1.98569	3.46	26.6	0.130075
FCM-LJLU-OK	3-3d spinal sham (sy) M.fcs	0.896359	SD	0.356665		0.435317	1.98239	4.30346	7.98524	4.76607	0.793476	0.837675	3.2	3.57	0.896359
FCM-LJLU-OK	1-1W spinal sham (sy) M.fcs	1.11983											27.1	24.2	1.11983
FCM-LJLU-OK	2-1W spinal sham (sy) M.fcs	0.676364											18.6	27.5	0.676364
FCM-LJLU-OK	3-2W spinal sham (sy) M.fcs	0.391429											13.7	35	0.391429
FCM-LJLU-OK	5-2W spinal sham (sy) M.fcs	0.5											2.62	5.24	0.5
FCM-OLD	1d SCI M sy -2.fcs	2.81386		4.47558									28.42	10.1	2.81386
FCM-NEW	1d SCI M sy -1.fcs	4.24627		1.01507									56.9	13.4	4.24627
FCM-NEW	1d SCI M sy -2.fcs	5.50495											55.6	10.1	5.50495
FCM-NEW	1d SCI M sy -3.fcs	4.06579											46.1	7.6	6.06579
FCM-NEW	1d SCI M sy -4.fcs	5.5											36.4	5.6	6.5
FCM-NEW	1d SCI M sy -5.fcs	4.72261											46	4.29	10.7226
FCM-LJLU-OK	3-3d spinal SCI (sy) M.fcs	2.6318		3.28668									62.9	23.9	2.6318
FCM-LJLU-OK	4-3d spinal SCI (sy) M.fcs	2.43678		0.911196									63.6	26.1	2.43678
FCM-NEW	3d SCI M sy -1.fcs	4.92035											55.6	11.3	4.92035
FCM-NEW	3d SCI M sy -2.fcs	3.14368											54.7	17.4	3.14368
FCM-NEW	3d SCI M sy -3.fcs	2.89954											63.5	21.9	2.89954
FCM-NEW	3d SCI M sy -5.fcs	3.6879											57.9	15.7	3.6879
FCM-LJLU-OK	1-1W spinal SCI (sy) M.fcs	3.21127		3.52077									68.4	21.3	3.21127
FCM-LJLU-OK	2-1W spinal SCI (sy) M.fcs	4.22799		0.920727									58.6	13.86	4.22799
FCM-LJLU-OK	3-1W spinal SCI (sy) M.fcs	2.65632											61.6	23.19	2.65632
1W-FCM-2cishuju	1W SCI M-2.fcs	4.87179											70.3	14.43	4.87179
1W-FCM-2cishuju	1W SCI M-3.fcs	3.66136											50.6	13.82	3.66136
1W-FCM-2cishuju	1W SCI M-5.fcs	2.49587											60.4	24.2	2.49587
FCM-LJLU-OK	3-2W spinal SCI (sy) M.fcs	8.38202		7.03043									86.8	3.56	24.382
FCM-LJLU-OK	5-2W spinal SCI (sy) M.fcs	8.40252		2.04608									66.8	7.95	8.40252
2w-FCM,2cishuju	2w M sy -1.fcs	8.06452											75	9.3	8.06452
2w-FCM,2cishuju	2w M sy -1-1.fcs	8.32051											64.9	7.8	8.32051
2w-FCM,2cishuju	2w M sy -2-1.fcs	5.44156											83.8	15.4	5.44156
2w-FCM,2cishuju	2w M sy -2.fcs	3.57143											65	18.2	3.57143
FCM-LJLU-OK	1-3W spinal SCI (sy) M.fcs	5.19444		4.26222									74.8	14.4	5.19444
FCM-LJLU-OK	2-3W spinal SCI (sy) M.fcs	2.3595		1.09839									57.1	24.2	2.3595
3W -FCM-210424	3W SCI M sy -1.fcs	5.11184											77.7	15.2	5.11184
3W -FCM-210424	3W SCI M sy -2.fcs	3.74586											67.8	18.1	3.74586
3W -FCM-210424	3W SCI M sy -3.fcs	5											76	15.2	5
3W -FCM-210424	3W SCI M sy -4.fcs	4.16168											69.5	16.7	4.16168
FCM-LJLU-OK	3-4W spinal SCI (sy) M.fcs	4.54967		3.53287									68.7	15.1	4.54967
FCM-NEW	4W SCI M sy -1.fcs	3.68557		0.619413									71.5	19.4	3.68557
FCM-NEW	4W SCI M sy -2.fcs	3.83721											66	17.2	3.83721
FCM-NEW	4W SCI M sy -3.fcs	2.89172											45.4	15.7	2.89172
FCM-NEW	4W SCI M sy -4.fcs	3.19											63.8	20	3.19
4W-2cishuju(2zu)	4w SCI M sy -1.fcs	3.04306											63.6	20.9	3.04306
