# Supplementary material for: The polarization of microglia and infiltrated macrophages in the injured mice spinal cords: a dynamic analysis
Source: PeerJ. 2023 Feb 21;11:e14929. doi: 10.7717/peerj.14929 (PMC9951800; doi:10.7717/peerj.14929)
Supplement: Supplemental Information 1 [file peerj-11-14929-s001.zip › supplementary files-study data/IHF-data.xlsx]

## Sheet: Sheet1
	CD11b+TMEM119+ cells/mm2					CD11b+TMEM119- cells/mm2					CD68+TMEM119+ cells/mm2					CD68+TMEM119- cells/mm2
	sham	1 dpi	7 dpi	28 dpi		sham	1 dpi	7 dpi	28 dpi		sham	1 dpi	7 dpi	28 dpi		sham	1 dpi	7 dpi	28 dpi
	183	227	365	363		75	133	212	71		12	219	502	326		0	141	50*	73
	174	196	525	356		69	159	230	167		13	192	434	300		0	166	199*	28
	174	207	615	338		65	145	0*	0*		0	142	405	274		0	168	117	31
	189	205	529	283		77	142	250	141		12	144	413	217		0	173	106	87
	144	181	655	264		77	138	147	245		3	94	532	277		0	157	176	72
	201	186	535	246		58	152	170	152		0	145	555	224		0	125	100	77
mean	177.5	200.333	537.333	308.333		70.1667	144.833	201.8	155.2		6.66667	156	473.5	269.667		0	155	124.75	61.3333
SD	19.2951	16.5851	99.8031	50.266		7.65289	9.45339	42.5347	62.2591		6.31401	43.7493	64.4818	42.4861		0	18.5149	34.8843	25.2402
