# Supplementary material for: The polarization of microglia and infiltrated macrophages in the injured mice spinal cords: a dynamic analysis
Source: PeerJ. 2023 Feb 21;11:e14929. doi: 10.7717/peerj.14929 (PMC9951800; doi:10.7717/peerj.14929)
Supplement: Supplemental Information 1 [file peerj-11-14929-s001.zip › supplementary files-study data/Summary.xlsx]

## Sheet: data
Folder Name	Specimen No	CD11b+	%	CD11b+CD68+/CD11b+		%	CD11b+CD68+CD45high/CD11b+CD68+		%	CD68+CCR7+ in the infiltrated macrophages		%	CD68+CCR7+ in microglia		%		microglia CD68+CCR7+	microglia CD68+CCR7-
FCM-LJLU-OK	2-3d spinal sham (sy) M.fcs	5.08	6.5975	0.385827	0.236929	23.6929	0.083359	0.132742	13.2742	0.583578	0.546277	54.6277	0.115103	0.355693	35.5693		3.46	26.6	0.115103
FCM-LJLU-OK	3-3d spinal sham (sy) M.fcs	5.13	2.68412	0.621832	0.228345	22.8345	0.120158	0.0316219	3.16219	0.454945	0.0773316	7.73316	0.472674	0.148097	14.8097		3.2	3.57	0.472674
FCM-LJLU-OK	5-2W spinal sham (sy) M.fcs	4.145		0.150784			0.137359			0.583567			0.528265				27.1	24.2	0.528265
FCM-LJLU-OK	1-3W spinal sham (sy) M.fcs	5.692		0.0372453			0.179245			0.444444			0.403471				18.6	27.5	0.403471
FCM-LJLU-OK	2-3W spinal sham (sy) M.fcs	11.288		0.0343728			0.129221			0.631808			0.281314				13.7	35	0.281314
FCM-LJLU-OK	3-4W spinal sham (sy) M.fcs	8.25		0.191515			0.147109			0.579323			0.333333				2.62	5.24	0.333333
FCM-OLD	1d SCI M sy -1.fcs	10.25	6.53133	0.475122	0.798058	79.8058	0.506827	0.488133	48.8133	0.869681	0.869564	86.9564	0.737799	0.838882	83.8882		28.42	10.1	0.737799
FCM-OLD	1d SCI M sy -2.fcs	4.748	2.08742	0.909857	0.170309	17.0309	0.459308	0.0866535	8.66535	0.821986	0.0440124	4.40124	0.809388	0.0600761	6.00761		56.9	13.4	0.809388
FCM-NEW	1d SCI M sy -2.fcs	4.96		0.84879			0.371262			0.891534			0.846271				55.6	10.1	0.846271
FCM-NEW	1d SCI M sy -3.fcs	7.27		0.876204			0.594057			0.839483			0.858473				46.1	7.6	0.858473
FCM-NEW	1d SCI M sy -4.fcs	5.22		0.929119			0.573715			0.849968			0.866667				36.4	5.6	0.866667
FCM-NEW	1d SCI M sy -5.fcs	6.74		0.749258			0.423628			0.944732			0.914695				46	4.29	0.914695
FCM-LJLU-OK	3-3d spinal SCI (sy) M.fcs	8.03	6.31333	0.750934	0.685194	68.5194	0.452215	0.741625	74.1625	0.641168	0.691724	69.1724	0.724654	0.758948	75.8948		62.9	23.9	0.724654
FCM-LJLU-OK	4-3d spinal SCI (sy) M.fcs	12.39	3.33376	0.815174	0.0796579	7.96579	0.431539	0.681808	68.1808	0.665089	0.0403517	4.03517	0.70903	0.0444493	4.44493		63.6	26.1	0.70903
FCM-NEW	3d SCI M sy -1.fcs	4.82		0.643154			0.19611			0.688976			0.831091				55.6	11.3	0.831091
FCM-NEW	3d SCI M sy -2.fcs	4.46		0.612108			0.536262			0.759055			0.758669				54.7	17.4	0.758669
FCM-NEW	3d SCI M sy -3.fcs	3.82		0.636126			2.08498			0.70933			0.74356				63.5	21.9	0.74356
FCM-NEW	3d SCI M sy -5.fcs	4.36		0.65367			0.748648			0.686722			0.786685				57.9	15.7	0.786685
FCM-LJLU-OK	1-1W spinal SCI (sy) M.fcs	25.65	18.1817	0.916179	0.854217	85.4217	0.123854	0.0986361	9.86361	0.666667	0.738326	73.8326	0.762542	0.771146	77.1146		68.4	21.3	0.762542
FCM-LJLU-OK	2-1W spinal SCI (sy) M.fcs	21.17	4.64691	0.699103	0.0834921	8.34921	0.103369	0.0462985	4.62985	0.711819	0.0608777	6.08777	0.808722	0.0455717	4.55717		58.6	13.86	0.808722
FCM-LJLU-OK	3-1W spinal SCI (sy) M.fcs	16.48		0.885922			0.161609			0.713103			0.726501				61.6	23.19	0.726501
1W-FCM-2cishuju	1W SCI M-2.fcs	14.97		0.928524			0.0419237			0.820467			0.829694				70.3	14.43	0.829694
1W-FCM-2cishuju	1W SCI M-3.fcs	12.7		0.834646			0.0471999			0.806167			0.78547				50.6	13.82	0.78547
1W-FCM-2cishuju	1W SCI M-5.fcs	18.12		0.860927			0.113861			0.711735			0.713948				60.4	24.2	0.713948
FCM-LJLU-OK	3-2W spinal SCI (sy) M.fcs	14.16	12.685	0.769774	0.80417	80.417	0.114833	0.0944626	9.44626	0.893642	0.881827	88.1827	0.960602	0.877108	87.7108		86.8	3.56	0.960602
FCM-LJLU-OK	5-2W spinal SCI (sy) M.fcs	12.37	0.774952	0.856912	0.0401189	4.01189	0.12743	0.0461603	4.61603	0.919025	0.0233833	2.33833	0.893645	0.0598021	5.98021		66.8	7.95	0.893645
2w-FCM,2cishuju	2w M sy -1.fcs	12.3		0.782927			0.0913603			0.852661			0.88968				75	9.3	0.88968
2w-FCM,2cishuju	2w M sy -1-1.fcs	12.56		0.778662			0.114218			0.871363			0.89271				64.9	7.8	0.89271
2w-FCM,2cishuju	2w M sy -2-1.fcs	12.78		0.782473			0.115604			0.866976			0.844758				83.8	15.4	0.844758
2w-FCM,3cishuju	2w M sy -2.fcs	11.94		0.854271			0.00332985			0.887294			0.78125				65	18.2	0.78125
FCM-LJLU-OK	1-3W spinal SCI (sy) M.fcs	12.36	12.1067	0.65534	0.717003	71.7003	0.213953	0.123043	12.3043	0.941476	0.930082	93.0082	0.838565	0.801029	80.1029		74.8	14.4	0.838565
FCM-LJLU-OK	2-3W spinal SCI (sy) M.fcs	14.85	2.0854	0.396633	0.1695	16.95	0.0708653	0.0482807	4.82807	0.89422	0.0244145	2.44145	0.702337	0.0521685	5.21685		57.1	24.2	0.702337
3W -FCM-210424	3W SCI M sy -1.fcs	12.15		0.7893			0.100434			0.958516			0.836383				77.7	15.2	0.836383
3W -FCM-210424	3W SCI M sy -2.fcs	12.33		0.81914			0.118172			0.90974			0.78929				67.8	18.1	0.78929
3W -FCM-210424	3W SCI M sy -3.fcs	12.57		0.819411			0.111507			0.948469			0.833333				76	15.2	0.833333
3W -FCM-210424	3W SCI M sy -4.fcs	8.38		0.822196			0.123328			0.928071			0.806265				69.5	16.7	0.806265
FCM-NEW	4W SCI M sy -1.fcs	14.12	12.955	0.461048	0.726847	72.6847	0.132537	0.125013	12.5013	0.950924	0.953583	95.3583	0.819809	0.776117	77.6117		68.7	15.1	0.819809
FCM-NEW	4W SCI M sy -2.fcs	10.47	2.55848	0.589303	0.1627	16.27	0.158856	0.0283808	2.83808	0.937289	0.0128952	1.28952	0.786579	0.0288964	2.88964		71.5	19.4	0.786579
FCM-NEW	4W SCI M sy -3.fcs	13.74		0.836972			0.130111			0.952945			0.793269				66	17.2	0.793269
FCM-NEW	4W SCI M sy -4.fcs	15.96		0.820802			0.119445			0.966708			0.743044				45.4	15.7	0.743044
4W-2cishuju(2zu)	4w SCI M sy -1.fcs	14.22		0.857947			0.135646			0.970331			0.761337				63.8	20	0.761337
4W-2cishuju(2zu)	4w SCI M sy -2.fcs	9.22		0.795011			0.0734829			0.943302			0.752663				63.6	20.9	0.752663

## Sheet: sham
		sham									sham
	CD11b+	6.6							54.63	infiltrated M1 Mø	7.43514
	CD11b-	93.4							45.37	infiltrated M2 Mø	6.17486
									35.57	M1 microglia	30.7289
									64.43	M2 microglia	55.6611
		sham
	CD11b+CD68+	23.69
	CD11b+CD68-	76.31
		sham
	CD45highCD11b+CD68+	13.2742
	CD45-/lowCD11b+CD68+	86.7258
		sham
	CD45highCD11b+CD68+CCR7+	54.63
	CD45highCD11b+CD68+CCR7-	45.37
		sham
	CD45-/lowCD11b+CD68+CCR7+	35.57
	CD45-/lowCD11b+CD68+CCR7-	64.43

## Sheet: 1D
		1 dpi
	CD11b+	6.53
	CD11b-	94.4
		1 dpi
	CD11b+CD68+	79.8
	CD11b+CD68-	20.2
		1 dpi									1 dpi
	CD45highCD11b+CD68+	48.81							86.96	infiltrated M1 Mø	42.4452
	CD45-/lowCD11b+CD68+	51.19							13.04	infiltrated M2 Mø	6.36482
									83.88	M1 microglia	42.9382
									16.12	M2 microglia	8.25183
		1 dpi
	CD45highCD11b+CD68+CCR7+	86.96
	CD45highCD11b+CD68+CCR7-	13.04
		1 dpi
	CD45-/lowCD11b+CD68+CCR7+	83.88
	CD45-/lowCD11b+CD68+CCR7-	16.12

## Sheet: 3D
		3 dpi
	CD11b+	6.31
	CD11b-	93.69
		3 dpi
	CD11b+CD68+	68.52
	CD11b+CD68-	31.48
		3 dpi									3 dpi
	CD45highCD11b+CD68+	74.16							69.17	infiltrated M1 Mø	51.2965
	CD45-/lowCD11b+CD68+	25.84							30.83	infiltrated M2 Mø	22.8635
									75.89	M1 microglia	19.61
									24.11	M2 microglia	6.23002
		3 dpi
	CD45highCD11b+CD68+CCR7+	69.17
	CD45highCD11b+CD68+CCR7-	30.83
		3 dpi
	CD45-/lowCD11b+CD68+CCR7+	75.89
	CD45-/lowCD11b+CD68+CCR7-	24.11

## Sheet: 7d
		7 dpi
	CD11b+	18.18
	CD11b-	81.82
		7 dpi
	CD11b+CD68+	85.42
	CD11b+CD68-	14.58
		7 dpi									7 dpi
	CD45highCD11b+CD68+	9.86							73.83	infiltrated M1 Mø	7.27964
	CD45-/lowCD11b+CD68+	90.14							26.17	infiltrated M2 Mø	2.58036
									77.11	M1 microglia	69.507
									22.89	M2 microglia	20.633
		7 dpi
	CD45highCD11b+CD68+CCR7+	73.83
	CD45highCD11b+CD68+CCR7-	26.17
		7 dpi
	CD45-/lowCD11b+CD68+CCR7+	77.11
	CD45-/lowCD11b+CD68+CCR7-	22.89

## Sheet: 14d
		14 dpi
	CD11b+	12.66
	CD11b-	87.34
		14 dpi
	CD11b+CD68+	80.42
	CD11b+CD68-	19.58
		14 dpi									14 dpi
	CD45highCD11b+CD68+	9.45							91.92	infiltrated M1 Mø	8.68644
	CD45-/lowCD11b+CD68+	90.55							8.08	infiltrated M2 Mø	0.76356
									87.71	M1 microglia	79.4214
									12.29	M2 microglia	11.1286
		14 dpi
	CD45highCD11b+CD68+CCR7+	88.18
	CD45highCD11b+CD68+CCR7-	11.82
		14 dpi
	CD45-/lowCD11b+CD68+CCR7+	87.71
	CD45-/lowCD11b+CD68+CCR7-	12.29

## Sheet: 21d
		21 dpi
	CD11b+	12.11
	CD11b-	87.89
		21 dpi
	CD11b+CD68+	71.7
	CD11b+CD68-	28.3
		21 dpi									21 dpi
	CD45highCD11b+CD68+	12.3043							93.01	infiltrated M1 Mø	11.4443
	CD45-/lowCD11b+CD68+	87.6957							6.99	infiltrated M2 Mø	0.860072
									80.1	M1 microglia	70.2442
									19.9	M2 microglia	17.4514
		21 dpi
	CD45highCD11b+CD68+CCR7+	93.01
	CD45highCD11b+CD68+CCR7-	6.99
		21 dpi
	CD45-/lowCD11b+CD68+CCR7+	80.1
	CD45-/lowCD11b+CD68+CCR7-	19.9

## Sheet: 28d
		28 dpi
	CD11b+	12.96
	CD11b-	87.04
		28 dpi
	CD11b+CD68+	72.68
	CD11b+CD68-	27.32
		28 dpi									28 dpi							71200
	CD45highCD11b+CD68+	12.5							95.36	infiltrated M1 Mø	11.92							12000
	CD45-/lowCD11b+CD68+	87.5							4.64	infiltrated M2 Mø	0.58							82800
									77.61	M1 microglia	67.9087							20000
									22.39	M2 microglia	19.5912							10000
																		196000
		28 dpi
	CD45highCD11b+CD68+CCR7+	95.36
	CD45highCD11b+CD68+CCR7-	4.64
		28 dpi
	CD45-/lowCD11b+CD68+CCR7+	77.61
	CD45-/lowCD11b+CD68+CCR7-	22.39
